# Supplementary material for: Incomplete bioinformatic filtering and inadequate age and growth analysis lead to an incorrect inference of harvested‐induced changes
Source: Evol Appl. 2020 Sep 12;14(2):278–89. doi: 10.1111/eva.13122 (PMC7896720; doi:10.1111/eva.13122)
Supplement: Supplementary file 5 — Table S1 [file EVA-14-278-s005.xlsx]

## Sheet: Sheet1
Table S1. Posterior estimates for all parameters and generated values from the hierarchical Bayesian length-at-age model, including posterior mean, median, credible intervals, effective sample size, and R statistic for convergence.
Variable	Definition	Mean	SE	SD	0.025	0.5	0.975	Neff	Rhat
b0	Grand mean	393.985	0.236	9.304	375.992	393.933	412.701	1556	1.002
u[1,1]	Random intercept - Chalifour	-16.154	0.446	18.368	-62.55	-11.958	9.179	1696	0.999
u[1,2]	Random intercept - Icon	4.967	0.363	14.871	-27.336	5.077	34.164	1683	1.003
u[1,3]	Random intercept - Perch	-18.5	0.512	20.648	-66.454	-13.432	7.986	1625	1
u[1,4]	Random intercept - Takwa	-11.737	0.423	17.327	-51.213	-8.771	16.589	1680	1
u[2,1]	Random age effect - Chalifour	1.186	0.06	2.166	-1.061	0.438	7.856	1301	0.999
u[2,2]	Random age effect - Icon	0.478	0.052	1.882	-2.102	0.089	5.91	1303	1
u[2,3]	Random age effect - Perch	1.217	0.066	2.385	-1.293	0.373	8.401	1300	1
u[2,4]	Random age effect - Takwa	0.432	0.052	1.903	-2.153	0.048	5.943	1319	1
b2[1]	Random effect of being male - Chalifour	-42.129	0.148	5.71	-53.837	-42.074	-31.312	1489	1
b2[2]	Random effect of being male - Icon	-44.117	0.171	6.116	-59.208	-43.517	-34.133	1283	1.005
b2[3]	Random effect of being male - Perch	-46.769	0.234	8.101	-67.34	-44.79	-35.665	1203	1.003
b2[4]	Random effect of being male - Takwa	-43.333	0.158	5.795	-56.61	-42.857	-32.912	1338	1
b3[1]	North	-2.969	0.237	9.302	-22.548	-3.07	14.445	1536	0.999
b3[2]	South	-2.89	0.236	9.424	-21.024	-2.957	14.868	1589	0.999
b4[1]	Historical	7.519	0.222	8.169	-8.881	7.683	24.546	1360	0.999
b4[2]	Contemporary	-13.401	0.219	8.288	-29.086	-13.707	3.668	1427	0.998
b5[1,1]	North x Historical	-0.121	0.212	8.485	-16.937	-0.035	16.012	1599	0.999
b5[1,2]	North x Contemporary	-2.758	0.227	8.614	-18.857	-2.917	14.087	1435	1.002
b5[2,1]	South x Historical	7.993	0.207	8.164	-8.748	8.391	23.344	1560	0.999
b5[2,2]	South x Contemporary	-10.95	0.22	8.284	-26.966	-10.889	5.101	1417	0.999
sigma	Model variance	34.606	0.046	1.624	31.558	34.63	37.888	1251	0.999
mu_b1	Mean age effect	9.214	0.053	1.911	3.163	9.603	11.46	1306	0.999
mu_b2	Mean sex effect (of being male)	-39.763	0.136	4.968	-48.057	-40.355	-28.202	1325	0.999
sigma_u[1]	Variance for random intercepts for age	14.516	0.393	14.975	0.647	10.602	50.238	1452	0.999
sigma_u[2]	Variance for random slopes of age	1.125	0.071	2.633	0.033	0.594	5.4	1381	1
sigma_b2	Variance for random sex effect	6.599	0.249	8.18	0.155	3.373	28.209	1076	1.002
NorthContr	Change in size in north (age-11 female)	-23.556	0.236	9.092	-41.211	-23.633	-5.377	1485	1.001
SouthContr	Change in size in south (age-11 female)	-39.863	0.161	5.991	-51.527	-40.097	-28.459	1377	1
FemContr	SouthContr - NorthContr	16.307	0.265	10.381	-4.213	16.233	36.139	1532	1
