# Supplementary material for: Incomplete bioinformatic filtering and inadequate age and growth analysis lead to an incorrect inference of harvested‐induced changes
Source: Evol Appl. 2020 Sep 12;14(2):278–89. doi: 10.1111/eva.13122 (PMC7896720; doi:10.1111/eva.13122)
Supplement: Supplementary file 6 — Supp_file S1 [file EVA-14-278-s006.txt]

Stan Code
//Data block
data {

int<lower=1> N; //Sample size
int<lower=1> nRiver; //Number of rivers
int<lower=1> nHist; //Number of periods
int<lower=1> nLoc; //Number of locations
vector[N] Age; //Age
vector[N] Length; //Length
vector[N] Sex; //Sex
int<lower=1> River[N]; //RiverIDs
int<lower=1> History[N]; //Historical period ID
int<lower=1> Location[N]; //Location ID

}

//Parameter block
parameters {
real b0; //grand mean intercept

//Random effects matrix for age effect by river
cholesky_factor_corr[2] L_u;
matrix[2, nRiver] z_u;
vector<lower=0>[2] sigma_u;

real mu_b1; //Hyperprior mean for random slopes of age
real mu_b2; //Hyperprior mean for random sex effect
real<lower=0> sigma_b2; //Hyperprior variance for random sex effect
real b2[nRiver]; //Sex effect parameters for river

//Fixed effects
real b3[nLoc]; //Location
real b4[nHist]; //History
matrix [nLoc,nHist] b5; //Location * History

real<lower=0> sigma; //error for the model

}

//Transformed parameter block
transformed parameters {

real mu[N]; //TL mean
matrix[2,nRiver] u; //Random effects for age

u = diag_pre_multiply(sigma_u, L_u) * z_u;


//Likelihood
for (j in 1:N) {
mu[j] = (b0 + u[1,River[j]] + (b2[River[j]]*Sex[j])) + (mu_b1 + u[2,River[j]])*Age[j] + b3[Location[j]] + b4[History[j]] + b5[Location[j],History[j]];
}
}


//Model block
model {

//Priors
L_u ~ lkj_corr_cholesky(1.5);
to_vector(z_u) ~ normal(0,2);
sigma ~ cauchy(0,2);
sigma_b2 ~ cauchy(0,2);

mu_b1 ~ normal(0, 5);
mu_b2 ~ normal(-30, 5);

b0 ~ normal(400, 10);
b2 ~ normal(mu_b2, sigma_b2);
b3 ~ normal(0, 10);
b4 ~ normal(0, 10);

for (i in 1:nLoc){
for (k in 1:nHist) {
 		b5[i,k] ~ normal(0, 10);
}
}

Length ~ normal(mu, sigma);
}


//Generated quantities block
generated quantities {

real FemContr; //Difference in locational change in size of age-11 female
real MaleContr; //Difference in locational change in size of age-11 male
real LocHistF[nLoc,nHist]; //Matrix of mean sizes of females
real LocHistM[nLoc,nHist]; //Matrix of mean sizes of males
real NorthContr; //Change in size in north
real SouthContr; //Change in size in south

//Calculate mean size for each sex, location, and time period 
//Age-11 fish
for (v in 1:nLoc) {
for (x in 1:nHist) {
LocHistF[v,x] = (b0 + mu_b2*0) + (mu_b1*11) + b3[v] + b4[x] + b5[v,x];
LocHistM[v,x] = (b0 + mu_b2*1) + (mu_b1*11) + b3[v] + b4[x] + b5[v,x];
}
}

FemContr = (LocHistF[1,2] - LocHistF[1,1]) - (LocHistF[2,2] - LocHistF[2,1]);
MaleContr = (LocHistM[1,2] - LocHistM[1,1]) - (LocHistM[2,2] - LocHistM[2,1]);

NorthContr = (LocHistF[1,2] - LocHistF[1,1]);
SouthContr = (LocHistF[2,2] - LocHistF[2,1]);
}
