# Supplementary material for: Incomplete bioinformatic filtering and inadequate age and growth analysis lead to an incorrect inference of harvested‐induced changes
Source: Evol Appl. 2020 Sep 12;14(2):278–89. doi: 10.1111/eva.13122 (PMC7896720; doi:10.1111/eva.13122)
Supplement: Supplementary file 7 — Supp_file S2 [file EVA-14-278-s007.r]

rm(list=ls())
setwd(dir="C:\\analyses\\bowles_walleye")
library(dplyr)
library(ggplot2)

dat_missing_ind=read.csv(file="missingness_for_R.csv")
dat_missing_locus=read.csv(file="missing_dat_by_locus_for_R.csv")
FIS_FST_dat=read.csv(file="FIS_FST_for_R.csv")
FST_by_pop_pair=read.csv(file="FSTs_for_pop_pairs.csv")

#missingness by ind
pdf(file="missingness_graph_by_ind.pdf")
miss_plot=ggplot(dat_missing_ind, aes(x=Order,y=Genotype_rate, color=Pop))+geom_point()+geom_hline(yintercept = 50)
miss_plot+labs(x="Individual #", y="% of loci genotyped")
dev.off()

#missingness by locus by pop pair
pdf(file="missingness_by_locus_graphs.pdf")
hist(dat_missing_locus[,2], xlab="Missingness Total", main="")
abline(v=0.2,col="red", lwd=2)
#cha
hist(dat_missing_locus[,3]-dat_missing_locus[,4], xlab="Genotyped CHA03-CHA15", main="")
#icon
hist(dat_missing_locus[,5]-dat_missing_locus[,6], xlab="Genotyped ICO03-ICO15", main="")
#perch
hist(dat_missing_locus[,7]-dat_missing_locus[,8], xlab="Genotyped PER03-PER15", main="")
#taka
hist(dat_missing_locus[,9]-dat_missing_locus[,10], xlab="Genotyped TAK03-TAK15", main="")
dev.off()

#FIS hists
FIS_FST_dat[FIS_FST_dat=="-"]<-NA

#FIS within pops, things look realatively ok within pops but with small tails, its between pops when you see the issue
hist(as.numeric(as.character(FIS_FST_dat[,32])))
abline(v=0.3)
hist(as.numeric(as.character(FIS_FST_dat[,11])))
hist(as.numeric(as.character(FIS_FST_dat[,12])))
hist(as.numeric(as.character(FIS_FST_dat[,13])))
hist(as.numeric(as.character(FIS_FST_dat[,14])))
hist(as.numeric(as.character(FIS_FST_dat[,15])))
hist(as.numeric(as.character(FIS_FST_dat[,16])))
hist(as.numeric(as.character(FIS_FST_dat[,17])))
hist(as.numeric(as.character(FIS_FST_dat[,18])))

#sccater plots of fis/fst

scatter_fis_fst=function(in_cols=c(3,4),title="",color_col=28)
{
  dat=FIS_FST_dat[,in_cols]
  x_na_indices=which(dat[,1]=="-")
  y_na_indices=which(dat[,2]=="-")
  dat_for_plot=dat[-sort(unique(c(x_na_indices,y_na_indices))),c(1,2)]
  plot(as.numeric(as.character(dat[,1])),as.numeric(as.character(dat[,2])),xlim=c(-1,1),ylim=c(0,0.6),main=title,pch=21, bg=as.character(FIS_FST_dat[,color_col]),
       xaxt="n",yaxt="n")
  abline(h=0.2)
  abline(v=-0.2)
}
pdf(file="Fig4_fis_fst_bypop_compars.pdf")
par(mfrow=c(2,2), mar=c(1,0.5,1,1), oma=c(3,3.5,2,2))
scatter_fis_fst(in_cols=c(3,4), color_col=28)
mtext(side=3,"(a) CHA",cex=1.2)
mtext(side=2,expression(paste(italic("F")[ST])),at=-0.07, line=2, cex=1.3)
axis(side=2, at=c(seq(0,0.6,0.1)))
axis(side=1, at=c(seq(-1,1,0.5)),labels=F)
scatter_fis_fst(in_cols=c(5,6), color_col=29)
axis(side=1, at=c(seq(-1,1,0.5)),labels=F)
axis(side=2, at=c(seq(0,0.6,0.1)),labels = F)
mtext(side=3,"(b) ICO",cex=1.2)
scatter_fis_fst(in_cols=c(7,8), color_col=30)
axis(side=1, at=c(seq(-1,1,0.5)))
axis(side=2, at=c(seq(0,0.6,0.1)))
mtext(side=3,"(c) PER",cex=1.2)
scatter_fis_fst(in_cols=c(9,10), color_col=31)
axis(side=1, at=c(seq(-1,1,0.5)))
axis(side=2, at=c(seq(0,0.6,0.1)),labels = F)
mtext(side=3,"(d) TAK",cex=1.2)
mtext(side=1,expression(paste(italic("F")[IS])),at=-1.2, cex=1.3, line=2.5)
dev.off()

#Ho graphs
pdf(file="Fig5_het_in_cha03_vs_other.pdf")
plot(FIS_FST_dat[,19],FIS_FST_dat[,27],xlab="Obs. Het. CHA03",ylab="Avg. Obs. Het.",pch=21, bg=as.character(FIS_FST_dat[,28]), main="Het in CHA03 vs other populations")
weird_indices=which(as.character(FIS_FST_dat[,28])=="firebrick1")
points(FIS_FST_dat[weird_indices,19],FIS_FST_dat[weird_indices,27], pch=21, bg="firebrick1")
legend(x=0.7, y=0.85,legend=c("Abnormal FIS/FST","normal"),pch=21,pt.bg=c("firebrick1","gray"), bty="n") 
dev.off()

#FST table

count_fst_nums=function(low=-0.05, high=0.05, col=2, pop="CHA03 normal")
{
  current_dat=FST_by_pop_pair[,col]
  print(pop)
  num_vals=length(which(between(as.numeric(as.character(current_dat)),low,high))=="TRUE")
  return(num_vals)
}
count_fst_nums(low=-0.05, high=0.05, col=2, pop="CHA ")
count_fst_nums(low=0.0500001, high=0.1, col=2, pop="CHA ")
count_fst_nums(low=0.100001, high=0.15, col=2, pop="CHA ")
count_fst_nums(low=0.150001, high=0.2, col=2, pop="CHA ")
count_fst_nums(low=0.200001, high=1, col=2, pop="CHA ")

count_fst_nums(low=-0.05, high=0.05, col=3, pop="ICO ")
count_fst_nums(low=0.0500001, high=0.1, col=3, pop="ICO ")
count_fst_nums(low=0.100001, high=0.15, col=3, pop="ICO ")
count_fst_nums(low=0.150001, high=0.2, col=3, pop="ICO ")
count_fst_nums(low=0.200001, high=1, col=3, pop="ICO ")

count_fst_nums(low=-0.05, high=0.05, col=4, pop="TAK ")
count_fst_nums(low=0.0500001, high=0.1, col=4, pop="TAK ")
count_fst_nums(low=0.100001, high=0.15, col=4, pop="TAK ")
count_fst_nums(low=0.150001, high=0.2, col=4, pop="TAK ")
count_fst_nums(low=0.200001, high=1, col=4, pop="TAK ")

count_fst_nums(low=-0.05, high=0.05, col=5, pop="CHA normalized")
count_fst_nums(low=0.0500001, high=0.1, col=5, pop="CHA normalized")
count_fst_nums(low=0.100001, high=0.15, col=5, pop="CHA normalized")
count_fst_nums(low=0.150001, high=0.2, col=5, pop="CHA normalized")
count_fst_nums(low=0.200001, high=1, col=5, pop="CHA normalized")

count_fst_nums(low=-0.05, high=0.05, col=6, pop="ICO normalized")
count_fst_nums(low=0.0500001, high=0.1, col=6, pop="ICO normalized")
count_fst_nums(low=0.100001, high=0.15, col=6, pop="ICO normalized")
count_fst_nums(low=0.150001, high=0.2, col=6, pop="ICO normalized")
count_fst_nums(low=0.200001, high=1, col=6, pop="ICO normalized")

count_fst_nums(low=-0.05, high=0.05, col=7, pop="TAK normalized")
count_fst_nums(low=0.0500001, high=0.1, col=7, pop="TAK normalized")
count_fst_nums(low=0.100001, high=0.15, col=7, pop="TAK normalized")
count_fst_nums(low=0.150001, high=0.2, col=7, pop="TAK normalized")
count_fst_nums(low=0.200001, high=1, col=7, pop="TAK normalized")

pdf(file="boxplot_fst_dists.pdf")
par(mar=c(6,5,3,3))
boxplot(as.numeric(as.character(FST_by_pop_pair[,2])),at=1, xlim=c(0,6), ylab=expression(paste(italic("F")[ST])))
boxplot(as.numeric(as.character(FST_by_pop_pair[,5])), add=TRUE, at=1.5)
boxplot(as.numeric(as.character(FST_by_pop_pair[,3])), add=TRUE, at=3)
boxplot(as.numeric(as.character(FST_by_pop_pair[,6])), add=TRUE, at=3.5)
boxplot(as.numeric(as.character(FST_by_pop_pair[,4])), add=TRUE, at=5)
boxplot(as.numeric(as.character(FST_by_pop_pair[,7])), add=TRUE, at=5.5)
axis(side=1, at=c(1,1.5,3,3.5,5,5.5),labels=c("CHA","CHA_norm","ICO", 'ICO_norm',"TAK","TAK_norm"),las=2)
dev.off()

single_list_fsts=c(as.numeric(as.character(FST_by_pop_pair[,2])),as.numeric(as.character(FST_by_pop_pair[,3])),as.numeric(as.character(FST_by_pop_pair[,4])),
                                               as.numeric(as.character(FST_by_pop_pair[,5])),as.numeric(as.character(FST_by_pop_pair[,6])),as.numeric(as.character(FST_by_pop_pair[,7])))
names=c(rep("CHA_all",3900),rep("ICO_all",3900),rep("TAK_all",3900),rep("CHA_normalized",3900),rep("ICO_normalized",3900),rep("TAK_normalized",3900))
for_aov=as.data.frame(cbind(names, single_list_fsts))
colnames(for_aov)=c("names","dat")
filtered_dat=filter(for_aov, dat!="-")

lm_fit=lm(as.numeric(dat)~names, data=filtered_dat)
aov_fit=aov(lm_fit)
summary(aov_fit)
tukey_results=TukeyHSD(aov_fit)
mean(as.numeric(as.character(FST_by_pop_pair[,7])),na.rm=TRUE)
mean(as.numeric(as.character(FST_by_pop_pair[,6])), na.rm=TRUE)

?mean

t.test(as.numeric(as.character(FST_by_pop_pair[,2])),as.numeric(as.character(FST_by_pop_pair[,4])),paired=T)
t.test(as.numeric(as.character(FST_by_pop_pair[,2])),as.numeric(as.character(FST_by_pop_pair[,5])),paired=T)

#hdplot colored right
pdf(file="HDplot_deviation_with_colors.pdf")
plot(FIS_FST_dat[,38],FIS_FST_dat[,40], pch=21, bg=as.character(FIS_FST_dat[,28]), xlab="Obs het", ylab="Deviation")
points(filter(FIS_FST_dat,color_col_CHA=="firebrick1")[,38],filter(FIS_FST_dat,color_col_CHA=="firebrick1")[,40],pch=21,bg="firebrick1",cex=1)
legend("topright",legend=c("Abnormal FIS/FST","normal"),pch=21,pt.bg=c("firebrick1","gray"))
abline(h=5)
abline(h=-5)
dev.off()

pdf(file="HDplot_ratio_with_colors.pdf")
plot(FIS_FST_dat[,38],FIS_FST_dat[,35], pch=21, bg=as.character(FIS_FST_dat[,28]), xlab="Obs het", ylab="Allele ratio")
points(filter(FIS_FST_dat,color_col_CHA=="firebrick1")[,38],filter(FIS_FST_dat,color_col_CHA=="firebrick1")[,35],pch=21,bg="firebrick1",cex=1)
legend("topright",legend=c("Abnormal FIS/FST","normal"),pch=21,pt.bg=c("firebrick1","gray"))  
dev.off()


#missing data stuff
pdf(file="FigS1_missing_data_graphs.pdf")
plot(seq(1,length(dat_missing_locus[,3])),sort(dat_missing_locus[,2]), ylab="Missingness", xlab="Locus #", main="all populations")
plot(seq(1,length(dat_missing_locus[,3])),sort(dat_missing_locus[,3]), ylab="Missingness", xlab="Locus #", main="CHA03")
abline(h=0.2)
plot(seq(1,length(dat_missing_locus[,3])),sort(dat_missing_locus[,4]), ylab="Missingness", xlab="Locus #", main="CHA15")
abline(h=0.2)
plot(seq(1,length(dat_missing_locus[,3])),sort(dat_missing_locus[,5]), ylab="Missingness", xlab="Locus #", main="ICO03")
abline(h=0.2)
plot(seq(1,length(dat_missing_locus[,3])),sort(dat_missing_locus[,6]), ylab="Missingness", xlab="Locus #", main="ICO15")
abline(h=0.2)
plot(seq(1,length(dat_missing_locus[,3])),sort(dat_missing_locus[,7]), ylab="Missingness", xlab="Locus #", main="PER03")
abline(h=0.2)
plot(seq(1,length(dat_missing_locus[,3])),sort(dat_missing_locus[,8]), ylab="Missingness", xlab="Locus #", main="PER15")
abline(h=0.2)
plot(seq(1,length(dat_missing_locus[,3])),sort(dat_missing_locus[,9]), ylab="Missingness", xlab="Locus #", main="TAK03")
abline(h=0.2)
plot(seq(1,length(dat_missing_locus[,3])),sort(dat_missing_locus[,10]), ylab="Missingness", xlab="Locus #", main="TAK15")
abline(h=0.2)
dev.off()
