# Supplementary material for: Incomplete bioinformatic filtering and inadequate age and growth analysis lead to an incorrect inference of harvested‐induced changes
Source: Evol Appl. 2020 Sep 12;14(2):278–89. doi: 10.1111/eva.13122 (PMC7896720; doi:10.1111/eva.13122)
Supplement: Supplementary file 8 — Supp_file S3 [file EVA-14-278-s008.r]

rm(list=ls())
getwd()
setwd(dir = "C:\\analyses\\bowles_walleye")
library(adegenet)
library(ggplot2)
library(poppr)
library(Rmisc)


#########PCA functions

#all inds
all_wae_genind_no_filters=read.genepop(file="all_bowles_wae_gen.gen", ncode=2L)
all_wae_genind_missing_filter=read.genepop(file="all_bowles_wae_gen_no_bad_inds.gen", ncode=2L)
all_wae_genind_missing_abv_neg_pt2_filter=read.genepop(file="all_wae_no_bad_inds_CHA_FIS_abv_neg_pt_2.gen", ncode=2L)
all_wae_genind_missing_abv_0_filter=read.genepop(file="all_wae_no_bad_inds_CHA_FIS_abv_0.gen", ncode=2L)

just_good_per_snps=read.genepop(file="bowles_only_good_per_snps.gen", ncode=2L)
just_good_cha_snps=read.genepop(file="bowles_only_good_cha_snps.gen", ncode=2L)
  
(pop_names=unique(all_wae_genind_no_filters$pop))
(pop_samp_sizes=table(all_wae_genind_no_filters$pop))

#########PCA functions

#plot pca ggplot
ggplot_pca=function(input=all_wae_genind_no_filters,title="Ontario", pcs_to_plot=c(1,2),
                    subset=c("A_OBQ_13_T4065","A_OCB_16_0C314"),pop_labs=c("CHA03","CHA15","ICO03","ICO15","PER03","PER15","TAK03","TAK15"),rev_x=1, leg_pos=c(0.1, 0.17))
{
  gen_id=popsub(gid=input, sublist=subset)
  trans_data_no_missing=scaleGen(gen_id,NA.method="mean")
  pca_obj=dudi.pca(trans_data_no_missing,cent=FALSE,scale=FALSE,scannf=FALSE,nf=10)
  eigenvects_to_plot=pca_obj$li
  variance_explained=(pca_obj$eig)/sum(pca_obj$eig)
  xlabel=paste("PC",pcs_to_plot[1]," ",round(variance_explained[pcs_to_plot[1]],3)*100,"% of variance",sep="")
  ylabel=paste("PC",pcs_to_plot[2]," ",round(variance_explained[pcs_to_plot[2]],3)*100,"% of variance",sep="")
  gg_graph=ggplot(eigenvects_to_plot, aes(x=rev_x*eigenvects_to_plot[,pcs_to_plot[1]], 
                                          y=eigenvects_to_plot[,pcs_to_plot[2]], color=gen_id$pop)) + geom_point(size=1)+ggtitle(title)
  return(gg_graph + labs(x=xlabel, y=ylabel, color="Populations")+
          scale_color_hue(labels = pop_labs)+theme(legend.position = leg_pos, axis.title=element_text(size=8),plot.title = element_text(size=9),
                                                   legend.text = element_text(size=7), legend.title=element_text(size=8), legend.key.size = unit(0.1, "lines"))+
                                            guides(shape = guide_legend(override.aes = list(size = 0.8)), color = guide_legend(override.aes = list(size = 0.8))))
}

(all_unfiltered=ggplot_pca(input=all_wae_genind_no_filters,title="(a) Unfiltered", subset=unique(all_wae_genind_no_filters$pop)[c(1,2,3,4,5,6,7,8)]))


(all_per_miss_filter=ggplot_pca(input=just_good_per_snps,title="(b) Filtered by missing in PER03", subset=unique(just_good_per_snps$pop)[c(1,2,3,4,5,6,7,8)],
                              pop_labs=c("CHA03","CHA15","ICO03","ICO15","PER03","PER15","TAK03","TAK15")))

(all_missing_and_2_fis=ggplot_pca(input=all_wae_genind_missing_abv_neg_pt2_filter,title="(c) Filtered by missing and CHA FIS > -0.2", subset=unique(all_wae_genind_missing_abv_neg_pt2_filter$pop)[c(1,2,3,4,5,6,7)],
                              pop_labs=c("CHA03","CHA15","ICO03","ICO15","PER15","TAK03","TAK15"),rev_x=-1))

(all_missing_filter_0_fis=ggplot_pca(input=all_wae_genind_missing_abv_0_filter,title="(d) Filtered by missing and CHA FIS > 0", subset=unique(all_wae_genind_missing_abv_0_filter$pop)[c(1,2,3,4,5,6,7)],
                              pop_labs=c("CHA03","CHA15","ICO03","ICO15","PER15","TAK03","TAK15")))

pdf(file="Fig2_PCAs_all_pops.pdf")
multiplot(all_unfiltered, all_missing_and_2_fis,all_per_miss_filter, all_missing_filter_0_fis, cols=2)
dev.off()

#just CHA
(cha=ggplot_pca(input=all_wae_genind_no_filters,title="(a) Unfiltered", subset=unique(all_wae_genind_no_filters$pop)[c(1,2)],pop_labs=c("CHA03","CHA15"),leg_pos=c(0.88, 0.08)))

(cha_missing_filter=ggplot_pca(input=just_good_cha_snps,title="(b) Filtered by missing in CHA03", subset=unique(just_good_cha_snps$pop)[c(1,2)],
                              pop_labs=c("CHA03","CHA15"),leg_pos=c("none")))

(cha_fis_pt2=ggplot_pca(input=all_wae_genind_missing_abv_neg_pt2_filter,title="(c) Filtered by missing and CHA FIS > -0.2", subset=unique(all_wae_genind_missing_abv_neg_pt2_filter$pop)[c(1,2)],
                              pop_labs=c("CHA03","CHA15"),rev_x=-1,leg_pos=c("none")))

(cha_fis_0=ggplot_pca(input=all_wae_genind_missing_abv_0_filter,title="(d) Filtered by missing and CHA FIS > 0", subset=unique(all_wae_genind_missing_abv_0_filter$pop)[c(1,2)],
                              pop_labs=c("CHA03","CHA15"),leg_pos=c("none")))

pdf(file="Fig3_PCAs_just_CHA.pdf")
multiplot(cha, cha_fis_pt2, cha_missing_filter, cha_fis_0, cols=2)
dev.off()
